# Supplementary material for: An epidemiological model to aid decision-making for COVID-19 control in Sri Lanka
Source: PLoS One. 2020 Aug 27;15(8):e0238340. doi: 10.1371/journal.pone.0238340 (PMC7451571; doi:10.1371/journal.pone.0238340)
Supplement: S1 Data — (XLSX) [file pone.0238340.s001.xlsx]

## Sheet: Sheet1
date	day	number
2020-03-09	0	0
2020-03-10	1	1
2020-03-11	2	0
2020-03-12	3	1
2020-03-13	4	1
2020-03-13	4	1
2020-03-13	4	1
2020-03-14	5	1
2020-03-14	5	1
2020-03-14	5	1
2020-03-14	5	1
2020-03-14	5	1
2020-03-15	6	1
2020-03-15	6	1
2020-03-15	6	1
2020-03-15	6	1
2020-03-15	6	1
2020-03-15	6	1
2020-03-15	6	1
2020-03-16	7	1
2020-03-16	7	1
2020-03-16	7	1
2020-03-16	7	1
2020-03-16	7	1
2020-03-16	7	1
2020-03-16	7	1
2020-03-16	7	1
2020-03-16	7	1
2020-03-16	7	1
2020-03-17	8	1
2020-03-17	8	1
2020-03-17	8	1
2020-03-17	8	1
2020-03-17	8	1
2020-03-17	8	1
2020-03-17	8	1
2020-03-17	8	1
2020-03-17	8	1
2020-03-17	8	1
2020-03-17	8	1
2020-03-17	8	1
2020-03-17	8	1
2020-03-17	8	1
2020-03-17	8	1
2020-03-18	9	1
2020-03-18	9	1
2020-03-18	9	1
2020-03-18	9	1
2020-03-18	9	1
2020-03-18	9	1
2020-03-18	9	1
2020-03-18	9	1
2020-03-18	9	1
2020-03-19	10	1
2020-03-19	10	1
2020-03-19	10	1
2020-03-19	10	1
2020-03-19	10	1
2020-03-19	10	1
2020-03-19	10	1
2020-03-20	11	1
2020-03-20	11	1
2020-03-20	11	1
2020-03-20	11	1
2020-03-20	11	1
2020-03-20	11	1
2020-03-20	11	1
2020-03-20	11	1
2020-03-20	11	1
2020-03-20	11	1
2020-03-20	11	1
2020-03-20	11	1
2020-03-20	11	1
2020-03-21	12	1
2020-03-21	12	1
2020-03-21	12	1
2020-03-21	12	1
2020-03-21	12	1
2020-03-21	12	1
2020-03-21	12	1
2020-03-21	12	1
2020-03-21	12	1
2020-03-21	12	1
2020-03-22	13	0
2020-03-23	14	1
2020-03-23	14	1
2020-03-23	14	1
2020-03-23	14	1
2020-03-23	14	1
2020-03-23	14	1
2020-03-23	14	1
2020-03-23	14	1
2020-03-23	14	1
2020-03-23	14	1
2020-03-23	14	1
2020-03-23	14	1
2020-03-23	14	1
2020-03-23	14	1
2020-03-23	14	1
2020-03-24	15	1
2020-03-24	15	1
2020-03-24	15	1
2020-03-24	15	1
2020-03-24	15	1
2020-03-25	16	0
2020-03-26	17	1
2020-03-26	17	1
2020-03-26	17	1
2020-03-26	17	1
2020-03-27	18	0
2020-03-28	19	1
2020-03-28	19	1
2020-03-28	19	1
2020-03-28	19	1
2020-03-28	19	1
2020-03-28	19	1
2020-03-28	19	1
2020-03-29	20	1
2020-03-29	20	1
2020-03-29	20	1
2020-03-29	20	1
2020-03-30	21	1
2020-03-30	21	1
2020-03-30	21	1
2020-03-30	21	1
2020-03-30	21	1
2020-03-31	22	1
2020-03-31	22	1
2020-03-31	22	1
2020-03-31	22	1
2020-03-31	22	1
2020-03-31	22	1
2020-03-31	22	1
2020-03-31	22	1
2020-03-31	22	1
2020-03-31	22	1
2020-03-31	22	1
2020-03-31	22	1
2020-03-31	22	1
2020-03-31	22	1
2020-03-31	22	1
2020-03-31	22	1
2020-03-31	22	1
2020-03-31	22	1
2020-03-31	22	1
2020-03-31	22	1
2020-03-31	22	1
2020-04-01	23	1
2020-04-01	23	1
2020-04-01	23	1
2020-04-02	24	1
2020-04-02	24	1
2020-04-02	24	1
2020-04-02	24	1
2020-04-02	24	1
2020-04-03	25	1
2020-04-03	25	1
2020-04-03	25	1
2020-04-03	25	1
2020-04-03	25	1
2020-04-03	25	1
2020-04-03	25	1
2020-04-03	25	1
2020-04-04	26	1
2020-04-04	26	1
2020-04-04	26	1
2020-04-04	26	1
2020-04-04	26	1
2020-04-04	26	1
2020-04-04	26	1
2020-04-05	27	1
2020-04-05	27	1
2020-04-05	27	1
2020-04-05	27	1
2020-04-05	27	1
2020-04-05	27	1
2020-04-05	27	1
2020-04-05	27	1
2020-04-05	27	1
2020-04-05	27	1
2020-04-06	28	1
2020-04-06	28	1
2020-04-07	29	1
2020-04-07	29	1
2020-04-07	29	1
2020-04-07	29	1
2020-04-07	29	1
2020-04-07	29	1
2020-04-07	29	1
2020-04-08	30	1
2020-04-08	30	1
2020-04-08	30	1
2020-04-08	30	1
2020-04-09	31	1
2020-04-11	32	1
2020-04-11	32	1
2020-04-11	32	1
2020-04-11	32	1
2020-04-11	32	1
2020-04-11	32	1
2020-04-11	32	1
2020-04-11	32	1
2020-04-11	32	1
2020-04-12	33	1
2020-04-12	33	1
2020-04-12	33	1
2020-04-12	33	1
2020-04-12	33	1
2020-04-12	33	1
2020-04-12	33	1
2020-04-12	33	1
2020-04-12	33	1
2020-04-12	33	1
2020-04-12	33	1
2020-04-13	34	1
2020-04-13	34	1
2020-04-13	34	1
2020-04-13	34	1
2020-04-13	34	1
2020-04-13	34	1
2020-04-13	34	1
2020-04-13	34	1
2020-04-14	35	1
2020-04-14	35	1
2020-04-14	35	1
2020-04-14	35	1
2020-04-14	35	1
2020-04-14	35	1
2020-04-14	35	1
2020-04-14	35	1
2020-04-14	35	1
2020-04-14	35	1
2020-04-14	35	1
2020-04-14	35	1
2020-04-14	35	1
2020-04-14	35	1
2020-04-14	35	1
2020-04-15	36	1
2020-04-15	36	1
2020-04-15	36	1
2020-04-15	36	1
2020-04-16	37	0
2020-04-17	38	1
2020-04-17	38	1
2020-04-17	38	1
2020-04-17	38	1
2020-04-17	38	1
2020-04-17	38	1
2020-04-18	39	1
2020-04-18	39	1
2020-04-18	39	1
2020-04-18	39	1
2020-04-18	39	1
2020-04-18	39	1
2020-04-18	39	1
2020-04-18	39	1
2020-04-18	39	1
2020-04-18	39	1
2020-04-19	40	1
2020-04-19	40	1
2020-04-19	40	1
2020-04-19	40	1
2020-04-19	40	1
2020-04-19	40	1
2020-04-19	40	1
2020-04-19	40	1
2020-04-19	40	1
2020-04-19	40	1
2020-04-19	40	1
2020-04-19	40	1
2020-04-19	40	1
2020-04-19	40	1
2020-04-19	40	1
2020-04-19	40	1
2020-04-19	40	1
2020-04-20	41	1
2020-04-20	41	1
2020-04-20	41	1
2020-04-20	41	1
2020-04-20	41	1
2020-04-20	41	1
2020-04-20	41	1
2020-04-20	41	1
2020-04-20	41	1
2020-04-20	41	1
2020-04-20	41	1
2020-04-20	41	1
2020-04-20	41	1
2020-04-20	41	1
2020-04-20	41	1
2020-04-20	41	1
2020-04-20	41	1
2020-04-20	41	1
2020-04-20	41	1
2020-04-20	41	1
2020-04-20	41	1
2020-04-20	41	1
2020-04-20	41	1
2020-04-20	41	1
2020-04-20	41	1
2020-04-20	41	1
2020-04-20	41	1
2020-04-20	41	1
2020-04-20	41	1
2020-04-20	41	1
2020-04-20	41	1
2020-04-20	41	1
2020-04-20	41	1
2020-04-21	42	1
2020-04-21	42	1
2020-04-21	42	1
2020-04-21	42	1
2020-04-21	42	1
2020-04-21	42	1
2020-04-22	43	1
2020-04-22	43	1
2020-04-22	43	1
2020-04-22	43	1
2020-04-22	43	1
2020-04-22	43	1
2020-04-22	43	1
2020-04-22	43	1
2020-04-22	43	1
2020-04-22	43	1
2020-04-22	43	1
2020-04-22	43	1
2020-04-22	43	1
2020-04-22	43	1
2020-04-22	43	1
2020-04-22	43	1
2020-04-22	43	1
2020-04-22	43	1
2020-04-22	43	1
2020-04-22	43	1
2020-04-23	44	1
2020-04-23	44	1
2020-04-23	44	1
2020-04-23	44	1
2020-04-23	44	1
2020-04-23	44	1
2020-04-23	44	1
2020-04-23	44	1
2020-04-23	44	1
2020-04-23	44	1
2020-04-23	44	1
2020-04-23	44	1
2020-04-23	44	1
2020-04-23	44	1
2020-04-23	44	1
2020-04-23	44	1
2020-04-23	44	1
2020-04-23	44	1
2020-04-23	44	1
2020-04-23	44	1
2020-04-23	44	1
2020-04-23	44	1
2020-04-23	44	1
2020-04-23	44	1
2020-04-23	44	1
2020-04-23	44	1
2020-04-23	44	1
2020-04-23	44	1
2020-04-23	44	1
2020-04-23	44	1
2020-04-23	44	1
2020-04-23	44	1
2020-04-23	44	1
2020-04-23	44	1
2020-04-23	44	1
2020-04-23	44	1
2020-04-23	44	1
2020-04-23	44	1
2020-04-24	45	1
2020-04-24	45	1
2020-04-24	45	1
2020-04-24	45	1
2020-04-24	45	1
2020-04-24	45	1
2020-04-24	45	1
2020-04-24	45	1
2020-04-24	45	1
2020-04-24	45	1
2020-04-24	45	1
2020-04-24	45	1
2020-04-24	45	1
2020-04-24	45	1
2020-04-24	45	1
2020-04-24	45	1
2020-04-24	45	1
2020-04-24	45	1
2020-04-24	45	1
2020-04-24	45	1
2020-04-24	45	1
2020-04-24	45	1
2020-04-24	45	1
2020-04-24	45	1
2020-04-24	45	1
2020-04-24	45	1
2020-04-24	45	1
2020-04-24	45	1
2020-04-24	45	1
2020-04-24	45	1
2020-04-24	45	1
2020-04-24	45	1
2020-04-24	45	1
2020-04-24	45	1
2020-04-24	45	1
2020-04-24	45	1
2020-04-24	45	1
2020-04-24	45	1
2020-04-24	45	1
2020-04-24	45	1
2020-04-24	45	1
2020-04-24	45	1
2020-04-24	45	1
2020-04-24	45	1
2020-04-24	45	1
2020-04-24	45	1
2020-04-24	45	1
2020-04-24	45	1
2020-04-24	45	1
2020-04-24	45	1
2020-04-24	45	1
2020-04-24	45	1
2020-04-25	46	1
2020-04-25	46	1
2020-04-25	46	1
2020-04-25	46	1
2020-04-25	46	1
2020-04-25	46	1
2020-04-25	46	1
2020-04-25	46	1
2020-04-25	46	1
2020-04-25	46	1
2020-04-25	46	1
2020-04-25	46	1
2020-04-25	46	1
2020-04-25	46	1
2020-04-25	46	1
2020-04-25	46	1
2020-04-25	46	1
2020-04-25	46	1
2020-04-25	46	1
2020-04-25	46	1
2020-04-25	46	1
2020-04-25	46	1
2020-04-25	46	1
2020-04-25	46	1
2020-04-25	46	1
2020-04-25	46	1
2020-04-25	46	1
2020-04-25	46	1
2020-04-25	46	1
2020-04-25	46	1
2020-04-25	46	1
2020-04-25	46	1
2020-04-25	46	1
2020-04-25	46	1
2020-04-25	46	1
2020-04-25	46	1
2020-04-25	46	1
2020-04-25	46	1
2020-04-25	46	1
2020-04-25	46	1
2020-04-26	47	1
2020-04-26	47	1
2020-04-26	47	1
2020-04-26	47	1
2020-04-26	47	1
2020-04-26	47	1
2020-04-26	47	1
2020-04-26	47	1
2020-04-26	47	1
2020-04-26	47	1
2020-04-26	47	1
2020-04-26	47	1
2020-04-26	47	1
2020-04-26	47	1
2020-04-26	47	1
2020-04-26	47	1
2020-04-26	47	1
2020-04-26	47	1
2020-04-26	47	1
2020-04-26	47	1
2020-04-26	47	1
2020-04-26	47	1
2020-04-26	47	1
2020-04-26	47	1
2020-04-26	47	1
2020-04-26	47	1
2020-04-26	47	1
2020-04-26	47	1
2020-04-26	47	1
2020-04-26	47	1
2020-04-26	47	1
2020-04-26	47	1
2020-04-26	47	1
2020-04-26	47	1
2020-04-26	47	1
2020-04-26	47	1
2020-04-26	47	1
2020-04-26	47	1
2020-04-26	47	1
2020-04-26	47	1
2020-04-26	47	1
2020-04-26	47	1
2020-04-26	47	1
2020-04-26	47	1
2020-04-26	47	1
2020-04-26	47	1
2020-04-26	47	1
2020-04-26	47	1
2020-04-26	47	1
2020-04-26	47	1
2020-04-26	47	1
2020-04-26	47	1
2020-04-26	47	1
2020-04-26	47	1
2020-04-26	47	1
2020-04-26	47	1
2020-04-26	47	1
2020-04-26	47	1
2020-04-26	47	1
2020-04-26	47	1
2020-04-26	47	1
2020-04-26	47	1
2020-04-26	47	1
2020-04-27	48	1
2020-04-27	48	1
2020-04-27	48	1
2020-04-27	48	1
2020-04-27	48	1
2020-04-27	48	1
2020-04-27	48	1
2020-04-27	48	1
2020-04-27	48	1
2020-04-27	48	1
2020-04-27	48	1
2020-04-27	48	1
2020-04-27	48	1
2020-04-27	48	1
2020-04-27	48	1
2020-04-27	48	1
2020-04-27	48	1
2020-04-27	48	1
2020-04-27	48	1
2020-04-27	48	1
2020-04-27	48	1
2020-04-27	48	1
2020-04-27	48	1
2020-04-27	48	1
2020-04-27	48	1
2020-04-27	48	1
2020-04-27	48	1
2020-04-27	48	1
2020-04-27	48	1
2020-04-27	48	1
2020-04-27	48	1
2020-04-27	48	1
2020-04-27	48	1
2020-04-27	48	1
2020-04-27	48	1
2020-04-27	48	1
2020-04-27	48	1
2020-04-27	48	1
2020-04-27	48	1
2020-04-27	48	1
2020-04-27	48	1
2020-04-27	48	1
2020-04-27	48	1
2020-04-27	48	1
2020-04-27	48	1
2020-04-27	48	1
2020-04-27	48	1
2020-04-27	48	1
2020-04-27	48	1
2020-04-27	48	1
2020-04-27	48	1
2020-04-27	48	1
2020-04-27	48	1
2020-04-27	48	1
2020-04-27	48	1
2020-04-27	48	1
2020-04-27	48	1
2020-04-27	48	1
2020-04-27	48	1
2020-04-27	48	1
2020-04-27	48	1
2020-04-27	48	1
2020-04-27	48	1
2020-04-27	48	1
2020-04-27	48	1
2020-04-28	49	1
2020-04-28	49	1
2020-04-28	49	1
2020-04-28	49	1
2020-04-28	49	1
2020-04-28	49	1
2020-04-28	49	1
2020-04-28	49	1
2020-04-28	49	1
2020-04-28	49	1
2020-04-28	49	1
2020-04-28	49	1
2020-04-28	49	1
2020-04-28	49	1
2020-04-28	49	1
2020-04-28	49	1
2020-04-28	49	1
2020-04-28	49	1
2020-04-28	49	1
2020-04-28	49	1
2020-04-28	49	1
2020-04-28	49	1
2020-04-28	49	1
2020-04-28	49	1
2020-04-28	49	1
2020-04-28	49	1
2020-04-28	49	1
2020-04-28	49	1
2020-04-28	49	1
2020-04-28	49	1
2020-04-28	49	1
2020-04-29	50	1
2020-04-29	50	1
2020-04-29	50	1
2020-04-29	50	1
2020-04-29	50	1
2020-04-29	50	1
2020-04-29	50	1
2020-04-29	50	1
2020-04-29	50	1
2020-04-29	50	1
2020-04-29	50	1
2020-04-29	50	1
2020-04-29	50	1
2020-04-29	50	1
2020-04-29	50	1
2020-04-29	50	1
2020-04-29	50	1
2020-04-29	50	1
2020-04-29	50	1
2020-04-29	50	1
2020-04-29	50	1
2020-04-29	50	1
2020-04-29	50	1
2020-04-29	50	1
2020-04-29	50	1
2020-04-29	50	1
2020-04-29	50	1
2020-04-29	50	1
2020-04-29	50	1
2020-04-29	50	1
2020-04-30	51	1
2020-04-30	51	1
2020-04-30	51	1
2020-04-30	51	1
2020-04-30	51	1
2020-04-30	51	1
2020-04-30	51	1
2020-04-30	51	1
2020-04-30	51	1
2020-04-30	51	1
2020-04-30	51	1
2020-04-30	51	1
2020-04-30	51	1
2020-04-30	51	1
2020-04-30	51	1
2020-04-30	51	1
2020-05-01	52	1
2020-05-02	53	1
2020-05-02	53	1
2020-05-02	53	1
2020-05-02	53	1
2020-05-02	53	1
2020-05-02	53	1
2020-05-02	53	1
2020-05-02	53	1
2020-05-02	53	1
2020-05-02	53	1
2020-05-02	53	1
2020-05-02	53	1
2020-05-02	53	1
2020-05-02	53	1
2020-05-02	53	1
2020-05-02	53	1
2020-05-02	53	1
2020-05-02	53	1
2020-05-02	53	1
2020-05-02	53	1
2020-05-02	53	1
2020-05-02	53	1
2020-05-02	53	1
